# Supplementary material for: Meta-Analysis of AI Integration in Abdominal Imaging for Liver Fibrosis and MASLD: Evaluating Diagnostic Accuracy and Clinical Impact
Source: J Clin Med. 2025 Nov 28;14(23):8466. doi: 10.3390/jcm14238466 (PMC12693291; doi:10.3390/jcm14238466)
Supplement: Supplementary file 1 [file jcm-14-08466-s001.zip]

Archive with 1 entries (1 files):
- jcm-3991168-supplementary.pdf
